# Supplementary material for: Identification of T2W hypointense ring as a novel noninvasive indicator for glioma grade and IDH genotype
Source: Cancer Imaging. 2024 Jun 28;24:80. doi: 10.1186/s40644-024-00726-3 (PMC11212435; doi:10.1186/s40644-024-00726-3)
Supplement: Supplementary file 1 — Supplementary Material 1 [file 40644_2024_726_MOESM1_ESM.xlsx]

## Sheet: Sheet1
	Lu	Li	finnal
P0001	0	0	0
P0002	1	1	1
P0003	1	1	1
P0004	1	1	1
P0005	0	0	0
P0006	1	1	1
P0007	1	1	1
P0008	0	0	0
P0009	1	1	1
P0010	1	1	1
P0011	0	0	0
P0012	1	1	1
P0013	0	1	0
P0014	1	1	1
P0015	1	1	1
P0016	1	1	1
P0017	0	0	0
P0018	1	1	1
P0019	1	1	1
P0020	1	1	1
P0021	1	1	1
P0022	1	1	1
P0023	0	0	0
P0024	1	1	1
P0025	0	0	0
P0026	1	1	1
P0027	1	1	1
P0028	0	0	0
P0029	1	1	1
P0030	0	0	0
P0031	1	1	1
P0032	1	1	1
P0033	0	0	0
P0034	0	0	0
P0035	0	0	0
P0036	1	1	1
P0037	1	1	1
P0038	0	0	0
P0039	1	1	1
P0040	0	1	0
P0041	1	1	1
P0042	0	0	0
P0043	0	0	0
P0044	1	1	1
P0045	1	1	1
P0046	1	1	1
P0047	0	0	0
P0048	1	1	1
P0049	0	0	0
P0050	1	1	1
P0051	1	1	1
P0052	1	1	1
P0053	1	1	1
P0054	1	0	1
P0055	1	1	1
P0056	0	1	0
P0057	1	1	1
P0058	1	1	1
P0059	1	1	1
P0060	1	1	1
P0061	1	1	1
P0062	1	1	1
P0063	1	1	1
P0064	1	1	1
P0065	1	1	1
P0066	1	1	1
P0067	1	1	1
P0068	0	0	0
P0069	1	1	1
P0070	1	1	1
P0071	0	0	1
P0072	1	1	1
P0073	1	1	1
P0074	1	1	1
P0075	1	1	1
P0076	1	1	1
P0077	1	1	1
P0078	1	1	1
P0079	0	0	1
P0080	1	1	1
P0081	1	1	1
P0082	1	1	1
P0083	1	1	1
P0084	1	1	1
P0085	1	1	1
P0086	1	1	1
P0087	1	1	1
P0088	0	0	0
P0089	1	1	1
P0090	1	1	1
P0091	1	1	1
P0092	1	1	1
P0093	1	1	1
P0094	1	1	1
P0095	1	1	1
P0096	1	1	1
P0097	1	1	1
P0098	1	1	1
P0099	1	1	1
P0100	1	1	1
P0101	1	1	1
P0102	1	1	1
P0103	0	0	1
P0104	1	1	1
P0105	1	1	1
P0106	0	0	0
P0107	1	1	1
P0108	1	1	1
P0109	0	0	0
P0110	1	1	1
P0111	1	1	1
P0112	1	1	1
P0113	1	1	1
P0114	1	1	1
P0115	0	0	0
P0116	0	1	0
P0117	1	1	1
P0118	1	1	1
P0119	1	1	1
P0120	0	0	0
P0121	0	0	0
P0122	0	0	0
P0123	0	0	0
P0124	0	0	0
P0125	0	0	0
P0126	0	0	0
P0127	0	0	0
P0128	0	0	0
P0129	0	0	0
P0130	0	0	0
P0131	1	1	1
P0132	0	0	0
P0133	0	0	0
P0134	0	0	0
P0135	1	0	0
P0136	1	1	1
P0137	0	0	0
P0138	1	1	1
P0139	0	0	0
P0140	1	0	1
P0141	1	1	1
P0142	0	0	0
P0143	1	1	1
P0144	1	1	1
P0145	1	1	1
P0146	1	1	1
P0147	1	1	1
P0148	0	0	0
P0149	0	0	0
P0150	1	1	1
P0151	1	1	1
P0152	0	0	0
P0153	1	1	0
P0154	1	1	1
P0155	1	1	1
P0156	0	0	0
P0157	1	1	1
P0158	1	1	1
P0159	1	1	1
P0160	1	1	1
P0161	1	1	1
P0162	1	1	1
P0163	0	0	0
P0164	1	1	1
P0165	0	1	1
P0166	1	1	1
P0167	0	0	0
P0168	1	1	1
P0169	0	0	0
P0170	0	0	0
P0171	0	0	0
P0172	1	1	1
P0173	1	1	1
P0174	0	0	0
P0175	0	0	0
P0176	1	1	1
P0177	1	1	1
P0178	1	1	1
P0179	0	0	0
P0180	1	1	1
P0181	1	1	1
P0182	1	1	1
P0183	1	1	1
P0184	1	1	1
P0185	1	1	1
P0186	0	1	1
P0187	1	1	1
P0188	1	1	1
P0189	0	0	0
P0190	1	1	1
P0191	0	1	0
P0192	1	1	1
P0193	1	1	1
P0194	0	0	0
P0195	0	1	0
P0196	1	1	1
P0197	1	1	1
P0198	1	1	1
P0199	0	0	0
P0200	0	0	0
P0201	1	1	1
P0202	0	1	1
P0203	0	1	1
P0204	0	0	0
P0205	0	1	1
P0206	1	1	1
P0207	1	1	1
